# Supplementary material for: Flavonoid Derivatives as New Potent Inhibitors of Cysteine Proteases: An Important Step toward the Design of New Compounds for the Treatment of Leishmaniasis
Source: Microorganisms. 2023 Jan 16;11(1):225. doi: 10.3390/microorganisms11010225 (PMC9866541; doi:10.3390/microorganisms11010225)
Supplement: Supplementary file 1 [file microorganisms-11-00225-s001.zip]

Archive with 1 entries (1 files):
- microorganisms-2069025-supplementary.pdf
